# Supplementary material for: Acorn Crop, Seed Size and Chemical Defenses Determine the Performance of Specialized Insect Predators and Reproductive Output in a Mediterranean Oak
Source: Insects. 2021 Aug 12;12(8):721. doi: 10.3390/insects12080721 (PMC8396859; doi:10.3390/insects12080721)
Supplement: Supplementary file 1 [file insects-12-00721-s001.zip › Supplementary Materials/Tables S1.xlsx]

## Sheet: Trees2014
tree	Nacorns	acornmass	Nsampleacorns	Nweevilpredation	Nmothpredation	Nweevilmothpredation	Nweevillarvae	Nmothlarvae	predationweevil	predationmoth	predationweevilmoth	propweevillarvaesurviving	larvalweightweevil	propmothlarvaesurviving	larvalweightmoth
1	62	0.864074	30	23	6	0	1.39	1	0.7667	0.2	0	0.90625	0.0325088	1	NA
2	64	0.628676	33	22	17	6	1.23	1.18	0.6667	0.5152	0.1818	1	0.028625	0.95	0.0155115
3	123	0.946539	37	35	5	3	1.66	1.2	0.9459	0.1351	0.0811	0.965517	0.0353897	0.83333	0.0177667
4	84	0.77159	33	21	10	1	1.19	1	0.6364	0.303	0.0303	1	0.0398678	1	0.0189
5	144	0.965855	31	27	6	2	1.41	1.5	0.871	0.1935	0.0645	1	0.0348319	1	0.01645
6	91	0.892244	30	10	12	1	1.1	1.08	0.3333	0.4	0.0333	1	0.06217	1	0.01024
7	68	0.645941	30	27	1	0	1.22	1	0.9	0.0333	0	1	0.026825	1	NA
8	61	0.801926	30	25	4	0	1.04	1.25	0.8333	0.1333	0	1	0.0148333	1	0.016
9	98	1.42246	30	22	7	3	1.41	1.29	0.7333	0.2333	0.1	1	0.0666946	1	0.02381
10	144	0.89033	30	2	4	0	1	1.25	0.0667	0.1333	0	1	NA	1	0.0182667
11	158	2.12778	30	1	3	0	3	1	0.0333	0.1	0	1	NA	1	0.0255
12	165	0.648314	29	1	3	0	2	1	0.0345	0.1034	0	1	0.042685	0.66667	0.0249
13	153	1.48674	30	2	2	1	1	1	0.0667	0.0667	0.0333	1	0.04087	1	0.0195
14	38	1.40463	14	2	2	1	1	1	0.1429	0.1429	0.0714	1	0.0301	1	0.0169
15	138	1.75729	30	13	6	2	1.62	1	0.4333	0.2	0.0667	0.904762	0.0938233	0.66667	0.0197333
16	92	1.58195	30	17	9	5	1.41	1	0.5667	0.3	0.1667	1	0.0634114	1	0.0243625
17	100	1.03976	31	23	13	5	1.22	1.15	0.7419	0.4194	0.1613	1	0.052185	1	0.0185167
18	45	0.264135	31	5	7	1	1	1	0.1613	0.2258	0.0323	1	0.01	0.85714	0.014275
19	134	1.05103	30	5	5	0	1	1	0.1667	0.1667	0	1	0.10423	1	0.0313
20	134	1.66936	29	0	7	0	0	1.29	0	0.2414	0	0	0	0.88889	0.0282
22	48	0.853218	30	19	9	0	1.16	1.44	0.6333	0.3	0	1	0.0321212	0.92308	0.0195286
23	94	0.324733	30	0	0	0	0	0	0	0	0	0	0	0	0
24	73	0.818616	30	18	10	3	1.06	1	0.6	0.3333	0.1	1	0.0578429	0.9	0.0144167
25	61	1.4399	25	11	13	3	1.36	1.62	0.44	0.52	0.12	1	0.0494367	1	0.020325
27	35	0.199772	10	0	0	0	0	0	0	0	0	0	0	0	0
28	134	0.883873	31	15	8	1	1.2	1.38	0.4839	0.2581	0.0323	1	0.04109	1	0.0174625
29	127	1.27162	20	3	4	0	1.33	1	0.15	0.2	0	1	0.0533675	1	0.0087
30	144	1.45754	30	2	2	1	1	1.5	0.0667	0.0667	0.0333	1	0.02785	1	0.0404
31	58	1.72085	30	4	16	1	1	1.13	0.1333	0.5333	0.0333	1	0.0551	0.88889	0.02085
32	118	1.53934	30	1	8	0	1	1	0.0333	0.2667	0	0	NA	0.75	0.0288667
33	155	1.26821	31	13	6	2	1.31	1.33	0.4194	0.1935	0.0645	0.764706	0.03574	0.875	0.0195333
34	99	1.44885	31	13	7	0	1.54	1.29	0.4194	0.2258	0	0.85	0.0397833	0.88889	0.0264
35	66	0.667822	18	11	4	1	1.36	1.25	0.6111	0.2222	0.0556	1	0.0356186	1	0.0198
36	131	1.33882	30	6	6	0	1.5	1	0.2	0.2	0	0.888889	0.0441687	0.83333	0.0153
37	141	1.08632	30	0	2	0	0	1	0	0.0667	0	0	0	1	0.0111
38	57	1.33942	30	14	4	4	1.29	1	0.4667	0.1333	0.1333	0.888889	0.0312281	1	0.0072
39	96	1.19967	30	2	7	0	2	1.14	0.0667	0.2333	0	1	NA	0.875	0.01085
40	85	0.66044	30	3	3	0	1.33	1	0.1	0.1	0	1	0.0235	0.66667	0.0117
41	88	1.14851	29	9	6	1	1.11	1	0.3103	0.2069	0.0345	1	0.0710958	1	0.0185667
42	55	2.23452	11	4	5	0	3.25	1	0.3636	0.4545	0	1	0.0486208	1	0.0429
43	115	1.32485	34	29	7	2	1.41	1.14	0.8529	0.2059	0.0588	0.97561	0.0311988	0.75	NA
44	93	1.41915	30	11	5	1	1.27	1.2	0.3667	0.1667	0.0333	0.928571	0.0665483	1	0.0292
45	74	1.68107	30	19	9	2	1.53	1	0.6333	0.3	0.0667	0.793103	0.0584543	0.88889	0.0351333
46	123	0.919556	30	2	2	1	1.5	1	0.0667	0.0667	0.0333	1	0.044825	1	0.0101
47	75	0.69964	34	24	4	0	1.33	1.25	0.7059	0.1176	0	0.71875	0.0256	1	0.021
48	69	1.14854	30	2	8	1	1	1	0.0667	0.2667	0.0333	0	NA	1	0.0315167
49	128	1.24987	30	1	1	0	1	1	0.0333	0.0333	0	1	NA	1	0.0232
50	86	1.05079	32	2	4	0	2	1	0.0625	0.125	0	1	0.0661275	1	0.02345
51	94	2.26988	30	7	5	0	2.14	1	0.2333	0.1667	0	0.933333	0.053276	1	0.0246
52	152	1.64065	30	3	3	1	1	1	0.1	0.1	0.0333	1	0.0529	1	0.0242
54	125	2.1799	30	2	15	1	2.5	1.4	0.0667	0.5	0.0333	0.4	0.107595	0.95238	0.0285
55	86	1.20215	29	16	8	4	1.31	1	0.5517	0.2759	0.1379	0.761905	0.0527	0.625	0.02045
56	147	0.849471	30	5	5	4	1.6	1	0.1667	0.1667	0.1333	0.75	0.0530733	1	NA
57	139	1.71094	30	5	0	0	1.8	0	0.1667	0	0	0.888889	0.0363878	0	0
58	141	1.0329	30	7	0	0	1.43	0	0.2333	0	0	1	0.0391767	0	0
59	98	2.80046	30	11	5	1	1.82	1.4	0.3667	0.1667	0.0333	0.95	0.0377658	1	0.0289
60	45	1.48867	30	16	3	1	1.56	1	0.5333	0.1	0.0333	0.76	0.0552667	0.33333	0.0233
61	29	1.85745	30	4	8	2	1.5	1	0.1333	0.2667	0.0667	1	0.0363333	1	0.01976
64	49	0.919081	29	22	8	3	1.23	1	0.8621	0.3793	0.1034	0.925926	0.0256	1	0.015025

## Sheet: Acorns2014weevil
tree	acornmass	Nweevillarvae	larvalweightweevil	Julday	Nmothlarvae
1	1.0092	3	0.01783	80	0
1	0.8432	1	0.0233	80	0
1	0.6314	1	0.0244	80	0
1	0.7709	1	0.0258	80	0
1	0.8346	1	0.02798	22	0
1	1.1253	3	0.0282	80	0
1	0.9515	3	0.02913	80	0
1	0.6426	1	0.0305	22	0
1	1.2142	2	0.03452	22	0
1	1.1462	1	0.04353	22	0
1	1.4541	1	0.0724	80	0
2	1.027	2	0.0187	84	0
2	0.5518	2	0.0205	84	1
2	0.3968	2	0.024	84	0
2	1.0818	2	0.0241	84	0
2	1.2261	1	0.0328	84	1
2	0.5869	2	0.0339	84	0
2	0.6145	1	0.0343	84	1
2	0.8817	1	0.0407	84	0
3	0.4582	2	0.0068	84	0
3	0.8162	2	0.0114	84	0
3	1.2976	3	0.0146	84	0
3	1.1712	4	0.01803	84	0
3	0.8895	2	0.0275	84	0
3	1.0576	2	0.0281	84	0
3	1.0256	3	0.031	84	0
3	0.6578	2	0.0315	84	0
3	1.9623	4	0.03239	27	0
3	0.8476	2	0.0327	84	0
3	1.1694	4	0.03373	84	0
3	0.7615	2	0.0342	84	0
3	0.952	1	0.036	84	0
3	1.1721	2	0.042	84	0
3	0.5068	1	0.0449	84	0
3	0.8268	2	0.0479	84	0
3	1.2042	2	0.0527	84	0
3	0.844	1	0.05938	27	0
3	1.1239	1	0.08757	27	0
4	0.7926	1	0.0129	80	1
4	0.8455	2	0.021	80	0
4	0.6089	1	0.0241	80	0
4	0.9658	2	0.0262	80	0
4	0.6615	1	0.02632	27	0
4	0.9511	2	0.041	80	0
4	1.6968	2	0.06068	27	0
4	0.6429	1	0.0707	80	0
4	0.7392	1	0.07591	27	0
5	1.3831	2	0.0232	83	0
5	0.7734	2	0.02412	27	0
5	0.9611	2	0.0246	83	0
5	1.1276	2	0.0298	83	0
5	0.659	1	0.03029	27	0
5	0.7812	1	0.03123	27	0
5	1.4188	2	0.0332	83	0
5	1.1334	1	0.03485	27	0
5	1.3687	2	0.03525	83	2
5	1.3518	2	0.03582	27	0
5	0.8539	1	0.0372	83	0
5	0.7622	1	0.0376	83	0
5	1.1881	2	0.03861	27	0
5	0.7463	1	0.04011	27	0
5	1.5835	2	0.0406	83	0
5	0.8811	1	0.04131	27	0
5	1.3961	1	0.04313	27	0
5	1.3728	2	0.04606	27	0
6	0.5185	1	0.0265	83	0
6	1.1649	1	0.038	83	0
6	0.8868	2	0.04485	83	0
6	0.8446	1	0.06842	27	0
6	1.0793	1	0.09045	27	0
6	0.601	1	0.1048	27	0
7	0.3539	1	0.0088	84	0
7	0.4922	2	0.0099	84	0
7	0.3603	2	0.0127	84	0
7	0.446	2	0.0143	84	0
7	0.5139	2	0.0168	84	0
7	0.7958	1	0.0181	84	0
7	0.7895	1	0.0252	84	0
7	0.7483	2	0.02795	84	0
7	1.0769	2	0.03335	84	0
7	1.1149	1	0.0368	84	0
7	0.6446	1	0.0391	84	0
7	0.9403	1	0.0789	84	0
8	0.5161	1	0.0112	83	0
8	0.5239	1	0.0152	83	0
8	0.4437	1	0.0181	83	0
9	1.7011	2	0.03504	43	0
9	1.7789	2	0.04998	31	0
9	1.6642	3	0.05045	83	0
9	1.4842	2	0.0551	83	0
9	1.3714	1	0.057	83	0
9	1.4218	1	0.0573	83	0
9	1.6684	1	0.06017	31	0
9	1.5355	2	0.0623	83	1
9	1.3097	2	0.0663	83	0
9	1.9955	1	0.0784	83	1
9	0.867	1	0.082	83	0
9	0.8881	1	0.08664	36	0
9	2.0054	1	0.08975	29	0
9	1.774	1	0.1033	83	0
12	0.8487	2	0.04269	37	0
13	1.8961	1	0.04087	37	1
14	2.2172	1	0.0301	83	0
15	2.1201	2	0.08128	29	0
15	4.1706	3	0.10637	29	0
16	1.3885	3	0.03645	83	0
16	1.4411	3	0.03815	83	0
16	1.5986	2	0.05865	29	0
16	0.9954	1	0.0706	83	1
16	3.2484	2	0.07714	29	0
16	2.6053	1	0.0781	83	1
16	2.1401	2	0.0848	29	0
17	1.141	3	0.0166	84	0
17	0.8028	2	0.0281	84	0
17	1.2345	3	0.036	84	0
17	1.3133	1	0.0373	84	0
17	0.9719	1	0.08996	29	0
17	1.826	1	0.10515	31	0
18	0.3546	1	0.006	84	0
18	0.3048	1	0.014	84	0
19	1.4167	1	0.10423	29	0
22	0.2853	1	0.0127	84	0
22	0.8154	1	0.0244	84	0
22	1.2683	3	0.0267	84	0
22	1.3551	1	0.03325	27	0
22	1.147	1	0.0352	84	0
22	0.8987	1	0.03895	38	0
22	1.0967	1	0.03977	27	0
22	1.0458	1	0.046	84	0
24	0.9776	2	0.0104	84	0
24	0.53	1	0.0277	84	0
24	0.9225	1	0.0548	84	0
24	0.8945	1	0.0568	84	0
24	0.6523	1	0.07	84	0
24	1.0708	1	0.0886	84	1
24	0.906	1	0.0966	84	0
25	1.5213	1	0.0351	121	0
25	1.412	1	0.0389	121	0
25	1.433	1	0.04489	29	0
25	1.8727	3	0.05186	29	0
25	1.1842	1	0.07643	29	0
28	1.0492	3	0.0243	84	0
28	0.9977	1	0.02949	37	0
28	1.2004	2	0.03415	84	0
28	0.9691	1	0.0366	84	0
28	0.9885	1	0.0418	84	2
28	0.9209	1	0.0802	84	0
29	0.9846	1	0.0271	120	0
29	2.0133	2	0.07964	27	0
30	1.2103	1	0.02785	37	1
31	1.5598	1	0.0551	84	0
33	0.7866	2	0.0266	121	0
33	1.0399	1	0.0346	121	2
33	1.083	1	0.0374	121	2
33	1.5771	1	0.0385	121	0
33	1.1769	1	0.0416	121	0
34	1.3234	4	0.02777	125	0
34	1.692	1	0.0518	125	0
35	0.9241	1	0.02888	27	0
35	0.5798	2	0.0298	83	0
35	1.02	2	0.0349	83	0
35	1.0644	2	0.03495	83	0
35	0.743	2	0.0371	83	0
35	0.8154	1	0.04	83	0
35	0.6495	1	0.0437	83	0
36	0.991	1	0.0266	120	0
36	1.0058	2	0.0315	120	0
36	1.0488	2	0.04771	38	0
36	1.2866	1	0.07087	29	0
38	1.479	2	0.02485	125	0
38	1.3451	1	0.0258	125	1
38	1.0609	2	0.02919	37	1
38	1.318	1	0.034	125	0
38	1.7005	3	0.03483	125	0
38	1.0096	1	0.0387	125	0
40	0.4898	1	0.0101	122	0
40	0.6776	2	0.0369	122	0
41	1.5199	1	0.0483	122	0
41	1.68	1	0.0493	122	1
41	1.2827	1	0.0729	122	0
41	1.2077	1	0.07735	27	0
41	1.9369	2	0.07835	27	0
41	1.6395	1	0.10038	31	0
42	3.3704	6	0.03574	29	0
42	2.6715	3	0.0615	84	0
43	1.7166	2	0.0173	122	0
43	1.3949	2	0.0217	122	0
43	0.8148	2	0.02555	122	0
43	1.6119	2	0.0285	122	0
43	1.8681	2	0.02935	122	0
43	0.8116	1	0.0328	122	0
43	1.8722	1	0.03509	31	0
43	1.7164	2	0.0593	122	0
44	1.1594	1	0.0173	125	0
44	1.7763	2	0.07572	37	0
44	1.5429	1	0.10663	27	0
45	2.0642	3	0.03357	122	0
45	1.9666	2	0.03565	27	0
45	2.0235	2	0.05028	29	0
45	1.7837	1	0.07184	27	0
45	2.3529	1	0.10094	27	0
46	1.3191	2	0.04125	120	1
46	0.9639	1	0.0484	120	0
47	0.4854	2	0.0216	122	0
47	0.5896	1	0.0269	122	0
47	0.3968	1	0.0283	122	0
50	0.9346	2	0.06269	29	0
50	0.9709	2	0.06957	27	0
51	2.305	2	0.0387	120	0
51	2.0018	3	0.0394	120	0
51	2.393	1	0.0613	120	0
51	2.2208	1	0.0633	120	0
51	2.424	2	0.06368	29	0
52	1.6417	1	0.0529	120	0
54	2.6645	2	0.1076	37	0
55	1.3093	3	0.0527	122	0
56	0.7786	3	0.0291	125	0
56	0.7457	1	0.0591	125	0
56	1.2797	2	0.07102	27	0
57	1.8736	2	0.0203	122	0
57	1.3696	3	0.02633	122	0
57	1.8219	1	0.06253	27	0
58	0.8987	2	0.03453	37	0
58	1.073	2	0.038	125	0
58	1.0849	2	0.045	125	0
59	4.0655	4	0.02424	29	0
59	2.3104	3	0.0266	121	0
59	2.4427	3	0.02853	43	0
59	2.6855	2	0.03205	121	0
59	3.0736	2	0.03878	31	0
59	2.4286	1	0.0764	121	0
60	1.3199	2	0.0274	125	0
60	1.404	1	0.0527	125	0
60	1.4687	1	0.0857	125	0
61	2.3827	3	0.03633	83	0
64	0.6445	1	0.0188	122	0
64	0.6964	2	0.0222	122	0
64	0.5383	2	0.029	122	1
64	1.6092	2	0.0324	122	0

## Sheet: Acorns2014moth
tree	acornmass	Nmothlarvae	larvalweightmoth	Julday	Nweevillarvae
2	0.5518	1	0.0022	84	2
2	0.5897	1	0.0084	84	0
2	0.4873	1	0.0086	84	1
2	0.6145	1	0.0095	84	1
2	0.6939	1	0.0096	84	1
2	0.7163	1	0.0108	84	0
2	0.5119	2	0.0122	84	0
2	0.7171	1	0.0154	84	0
2	0.751	2	0.01665	84	0
2	0.4004	1	0.0233	84	0
2	1.2261	1	0.0255	84	1
2	0.7865	1	0.0284	84	0
2	0.6693	1	0.0311	84	0
3	1.5043	1	0.0077	84	1
3	0.9733	2	0.0228	84	0
3	0.6763	1	0.0228	84	1
4	0.8569	1	0.0047	80	0
4	0.6299	1	0.0052	80	0
4	0.8337	1	0.0156	80	0
4	0.7789	1	0.0239	80	0
4	0.8136	1	0.0319	80	0
4	0.6044	1	0.0321	80	0
5	0.7582	1	0.0089	83	0
5	0.7706	1	0.0109	83	1
5	0.9095	2	0.012	83	0
5	0.4288	2	0.0155	83	0
5	1.3687	2	0.0231	83	2
5	0.6193	1	0.0283	83	0
6	1.1291	1	0.0035	83	1
6	0.9167	2	0.0064	83	0
6	1.0276	1	0.0084	83	0
6	1.1928	1	0.0108	83	0
6	1.5554	1	0.0221	83	0
8	1.3987	2	0.0074	83	0
8	0.5644	1	0.0083	83	0
8	0.7377	1	0.0323	83	0
9	1.5355	1	0.0107	83	2
9	1.2958	1	0.0177	83	1
9	1.9955	1	0.0244	83	1
9	1.5919	3	0.02845	83	0
9	1.8612	1	0.0378	83	0
10	0.83	2	0.012	83	0
10	1.1667	1	0.0155	83	0
10	0.7062	1	0.0273	83	0
11	2.152	1	0.0246	84	0
11	2.644	1	0.0264	84	0
12	0.7574	1	0.0246	120	0
12	0.8527	1	0.0252	120	0
13	1.1615	1	0.0195	84	0
14	0.7404	1	0.0136	83	1
14	1.8114	1	0.0202	83	0
15	2.2113	1	0.0127	120	0
15	1.799	1	0.0192	120	0
15	1.3635	1	0.0273	120	0
16	1.6834	1	0.0124	83	0
16	1.3333	1	0.0181	83	0
16	0.9954	1	0.0218	83	1
16	1.1503	1	0.0219	83	1
16	1.83	1	0.0252	83	1
16	0.808	1	0.0261	83	0
16	2.6053	1	0.0324	83	1
16	2.6782	1	0.037	83	1
17	1.1812	1	0.0097	84	1
17	1.0292	1	0.0107	84	0
17	1.1409	2	0.0164	84	1
17	0.9757	1	0.0218	84	1
17	1.4211	1	0.026	84	1
17	1.2259	2	0.0265	84	0
18	0.2261	1	0.0071	84	0
18	0.4147	1	0.0072	84	0
18	0.2437	1	0.0159	84	0
18	0.2712	1	0.0269	84	0
19	1.0259	1	0.0262	84	0
19	1.1092	1	0.0296	84	0
19	1.0946	1	0.031	84	0
19	1.0649	1	0.0384	84	0
20	1.3261	1	0.0235	121	0
20	2.2809	1	0.0303	121	0
20	2.6686	2	0.0308	121	0
22	1.0567	3	0.01	84	0
22	0.6251	2	0.0101	84	0
22	0.6155	1	0.0105	84	0
22	0.7605	2	0.0151	84	0
22	0.6706	1	0.0247	84	0
22	0.9636	1	0.0298	84	0
22	1.0951	1	0.0365	84	0
24	0.7941	1	0.0038	84	1
24	1.0708	1	0.0073	84	1
24	0.8381	1	0.0092	84	0
24	0.9977	1	0.0214	84	0
24	0.5148	1	0.0222	84	0
24	0.5107	1	0.0226	84	0
25	0.9297	2	0.0086	121	0
25	1.0114	3	0.0092	121	0
25	1.7496	1	0.01	121	1
25	1.4838	2	0.0217	121	0
25	1.4577	1	0.0223	121	0
25	1.7731	2	0.0261	121	0
25	2.1575	1	0.0286	121	1
25	1.2347	2	0.0361	121	0
28	1.2331	2	0.0131	84	0
28	0.9885	2	0.01735	84	1
28	1.2825	2	0.0194	84	0
28	0.6928	1	0.02	84	0
29	0.7946	1	0.0086	120	0
29	0.7397	1	0.0088	120	0
30	1.877	2	0.0404	120	0
31	1.1818	1	0.0074	84	0
31	1.052	1	0.0149	84	0
31	1.826	3	0.02055	84	0
31	1.5743	1	0.0218	84	0
31	1.6109	1	0.0235	84	0
31	1.8913	1	0.0277	84	0
31	1.6008	1	0.0301	84	0
32	2.1885	1	0.0276	122	0
32	1.7564	1	0.0283	122	0
32	1.4028	1	0.0307	122	0
33	1.0399	2	0.0061	121	1
33	1.2745	1	0.023	121	0
33	1.083	2	0.0295	121	1
34	1.7066	2	0.0251	125	0
34	1.9413	1	0.0277	125	0
35	0.7309	1	0.0198	83	1
36	1.4933	1	0.01	120	0
36	1.2478	1	0.0133	120	0
36	0.9757	1	0.018	120	0
36	1.5069	1	0.0199	120	0
37	1.1235	1	0.0093	121	0
37	0.9821	1	0.0129	121	0
38	0.8569	1	0.0051	125	1
38	1.3451	1	0.0093	125	1
39	1.1572	1	0.0063	122	0
39	1.1292	1	0.0086	122	0
39	1.353	1	0.01	122	0
39	0.9293	2	0.0185	122	0
40	0.8071	1	0.0117	122	0
41	1.4422	1	0.0066	122	0
41	1.68	1	0.0158	122	1
41	1.6305	1	0.0182	122	0
41	1.6056	1	0.0215	122	0
41	1.0749	1	0.024	122	0
41	1.5624	1	0.0253	122	0
42	2.8354	1	0.0429	84	0
44	1.6504	1	0.0104	125	0
44	1.0753	1	0.0214	125	1
44	2.125	1	0.0345	125	0
44	2.0982	2	0.0505	125	0
45	1.5542	1	0.0332	122	0
45	1.8728	1	0.0355	122	0
45	1.5447	1	0.0367	122	0
46	1.3191	1	0.0101	120	2
47	0.4484	2	0.0166	122	0
47	1.0325	1	0.0219	122	0
47	1.0429	1	0.0245	122	0
48	0.9479	1	0.0263	122	0
48	0.9513	1	0.028	122	0
48	1.1572	1	0.0291	122	0
48	2.1414	1	0.0318	122	0
48	0.9171	1	0.0327	122	0
48	0.8344	1	0.0412	122	0
49	1.2964	1	0.0232	122	0
50	0.8749	1	0.0126	122	0
50	1.1985	1	0.0245	122	0
50	0.8995	1	0.0258	122	0
50	1.3623	1	0.0309	122	0
51	2.9047	1	0.0194	120	0
51	1.9191	1	0.0209	120	0
51	2.5556	1	0.0246	120	0
51	2.2351	1	0.0286	120	0
51	2.5226	1	0.0295	120	0
52	1.1885	1	0.0228	120	0
52	1.4185	1	0.0245	120	1
52	1.8519	1	0.0253	120	0
54	2.9158	2	0.0114	121	0
54	2.2201	1	0.0199	121	0
54	2.0418	2	0.0252	121	0
54	1.9962	2	0.0254	121	0
54	1.4428	2	0.0312	121	0
54	2.3195	1	0.0347	121	0
54	1.9986	2	0.0517	121	0
55	0.9273	1	0.0163	122	0
55	0.8783	1	0.0246	122	0
59	3.0006	2	0.0244	121	0
59	4.111	2	0.0305	121	0
59	3.6	1	0.0318	121	0
60	1.8533	1	0.0233	125	0
61	1.378	1	0.0119	83	1
61	1.5435	1	0.0178	83	1
61	1.3248	1	0.0219	83	0
61	0.8551	1	0.0226	83	0
61	1.6619	1	0.0246	83	0
64	0.5781	1	0.0098	122	0
64	0.9679	1	0.0111	122	1
64	0.5383	1	0.0141	122	2
64	1.0148	1	0.0251	122	0

## Sheet: Mortality2014weevil
tree	Nweevillarvae	Mortalitylarvaeweevil
1	3	0
1	3	0
1	3	0
1	2	0
1	2	1
1	2	1
1	1	0
1	1	0
1	1	0
1	1	0
1	1	0
1	1	0
1	1	1
1	1	0
1	1	0
1	1	0
1	1	0
1	1	0
1	1	0
1	1	0
1	1	0
1	1	0
1	1	0
2	2	0
2	2	0
2	2	0
2	2	0
2	2	0
2	1	0
2	1	0
2	1	0
2	1	0
2	1	0
2	1	0
2	1	0
2	1	0
2	1	0
2	1	0
2	1	0
2	1	0
2	1	0
2	1	0
2	1	0
2	1	0
2	1	0
3	4	0
3	4	0
3	4	0
3	3	0
3	3	0
3	2	0
3	2	0
3	2	0
3	2	0
3	2	0
3	2	0
3	2	0
3	2	0
3	2	0
3	2	0
3	1	0
3	1	0
3	1	1
3	1	0
3	1	0
3	1	0
3	1	0
3	1	0
3	1	0
3	1	0
3	1	0
3	1	0
3	1	1
3	1	0
3	1	0
3	1	0
3	1	0
3	1	0
3	1	0
3	1	0
4	2	0
4	2	0
4	2	0
4	2	0
4	1	0
4	1	0
4	1	0
4	1	0
4	1	0
4	1	0
4	1	0
4	1	0
4	1	0
4	1	0
4	1	0
4	1	0
4	1	0
4	1	0
4	1	0
4	1	0
4	1	0
5	2	0
5	2	0
5	2	0
5	2	0
5	2	0
5	2	0
5	2	0
5	2	0
5	2	0
5	2	0
5	2	0
5	1	0
5	1	0
5	1	0
5	1	0
5	1	0
5	1	0
5	1	0
5	1	0
5	1	0
5	1	0
5	1	0
5	1	0
5	1	0
5	1	0
5	1	0
5	1	0
6	2	0
6	1	0
6	1	0
6	1	0
6	1	0
6	1	0
6	1	0
6	1	0
6	1	0
6	1	0
7	2	0
7	2	0
7	2	0
7	2	0
7	2	0
7	2	0
7	1	0
7	1	0
7	1	0
7	1	0
7	1	0
7	1	0
7	1	0
7	1	0
7	1	0
7	1	0
7	1	0
7	1	0
7	1	0
7	1	0
7	1	0
7	1	0
7	1	0
7	1	0
7	1	0
7	1	0
7	1	0
8	2	0
8	1	0
8	1	0
8	1	0
8	1	0
8	1	0
8	1	0
8	1	0
8	1	0
8	1	0
8	1	0
8	1	0
8	1	0
8	1	0
8	1	0
8	1	0
8	1	0
8	1	0
8	1	0
8	1	0
8	1	0
8	1	0
8	1	0
8	1	0
8	1	0
9	3	0
9	2	0
9	2	0
9	2	0
9	2	0
9	2	0
9	2	0
9	2	0
9	1	0
9	1	0
9	1	0
9	1	0
9	1	0
9	1	0
9	1	0
9	1	0
9	1	0
9	1	0
9	1	0
9	1	0
9	1	0
9	1	0
10	1	0
10	1	0
11	3	0
12	2	0
13	1	0
13	1	0
14	1	0
14	1	0
15	3	0
15	2	0
15	2	0
15	2	1
15	2	1
15	2	0
15	2	0
15	1	0
15	1	0
15	1	0
15	1	0
15	1	0
15	1	0
16	3	0
16	3	0
16	2	0
16	2	0
16	2	0
16	1	0
16	1	0
16	1	0
16	1	0
16	1	0
16	1	0
16	1	0
16	1	0
16	1	0
16	1	0
16	1	0
16	1	0
17	3	0
17	3	0
17	2	0
17	1	0
17	1	0
17	1	0
17	1	0
17	1	0
17	1	0
17	1	0
17	1	0
17	1	0
17	1	0
17	1	0
17	1	0
17	1	0
17	1	0
17	1	0
17	1	0
17	1	0
17	1	0
17	1	0
17	1	0
18	1	0
18	1	0
18	1	0
18	1	0
18	1	0
19	1	0
19	1	0
19	1	0
19	1	0
19	1	0
22	3	0
22	2	0
22	1	0
22	1	0
22	1	0
22	1	0
22	1	0
22	1	0
22	1	0
22	1	0
22	1	0
22	1	0
22	1	0
22	1	0
22	1	0
22	1	0
22	1	0
22	1	0
22	1	0
24	2	0
24	1	0
24	1	0
24	1	0
24	1	0
24	1	0
24	1	0
24	1	0
24	1	0
24	1	0
24	1	0
24	1	0
24	1	0
24	1	0
24	1	0
24	1	0
24	1	0
24	1	0
25	3	0
25	2	0
25	2	0
25	1	0
25	1	0
25	1	0
25	1	0
25	1	0
25	1	0
25	1	0
25	1	0
28	3	0
28	2	0
28	1	0
28	1	0
28	1	0
28	1	0
28	1	0
28	1	0
28	1	0
28	1	0
28	1	0
28	1	0
28	1	0
28	1	0
28	1	0
29	2	0
29	1	0
29	1	0
30	1	0
30	1	0
31	1	0
31	1	0
31	1	0
31	1	0
32	1	1
33	2	0
33	2	1
33	2	1
33	2	1
33	1	0
33	1	0
33	1	0
33	1	0
33	1	1
33	1	0
33	1	0
33	1	0
33	1	0
34	4	0
34	3	1
34	2	2
34	2	0
34	1	0
34	1	0
34	1	0
34	1	0
34	1	0
34	1	0
34	1	0
34	1	0
34	1	0
35	2	0
35	2	0
35	2	0
35	2	0
35	1	0
35	1	0
35	1	0
35	1	0
35	1	0
35	1	0
35	1	0
36	2	1
36	2	0
36	2	0
36	1	0
36	1	0
36	1	0
38	3	0
38	2	0
38	2	0
38	1	0
38	1	1
38	1	0
38	1	0
38	1	0
38	1	0
38	1	0
38	1	0
38	1	0
38	1	0
38	1	1
39	2	0
39	2	0
40	2	0
40	1	0
40	1	0
41	2	0
41	1	0
41	1	0
41	1	0
41	1	0
41	1	0
41	1	0
41	1	0
41	1	0
42	6	0
42	3	0
42	3	0
42	1	0
43	2	0
43	2	0
43	2	0
43	2	0
43	2	1
43	2	0
43	2	0
43	2	0
43	2	0
43	2	0
43	2	0
43	2	0
43	1	0
43	1	0
43	1	0
43	1	0
43	1	0
43	1	0
43	1	0
43	1	0
43	1	0
43	1	0
43	1	0
43	1	0
43	1	0
43	1	0
43	1	0
43	1	0
43	1	0
44	2	0
44	2	0
44	2	0
44	1	0
44	1	1
44	1	0
44	1	0
44	1	0
44	1	0
44	1	0
44	1	0
45	3	0
45	2	0
45	2	0
45	2	2
45	2	1
45	2	1
45	2	0
45	2	2
45	2	0
45	1	0
45	1	0
45	1	0
45	1	0
45	1	0
45	1	0
45	1	0
45	1	0
45	1	0
45	1	0
46	2	0
46	1	0
47	3	3
47	3	2
47	2	0
47	2	0
47	2	1
47	2	1
47	1	0
47	1	0
47	1	0
47	1	0
47	1	0
47	1	0
47	1	0
47	1	0
47	1	0
47	1	1
47	1	0
47	1	1
47	1	0
47	1	0
47	1	0
47	1	0
47	1	0
47	1	0
48	1	1
48	1	1
49	1	0
50	2	0
50	2	0
51	3	1
51	3	0
51	3	0
51	2	0
51	2	0
51	1	0
51	1	0
52	1	0
52	1	0
52	1	0
54	3	3
54	2	0
55	3	1
55	3	1
55	2	0
55	1	0
55	1	0
55	1	0
55	1	0
55	1	0
55	1	1
55	1	1
55	1	0
55	1	0
55	1	0
55	1	1
55	1	0
55	1	0
56	3	1
56	2	0
56	1	1
56	1	0
56	1	0
57	3	0
57	2	0
57	2	1
57	1	0
57	1	0
58	2	0
58	2	0
58	2	0
58	1	0
58	1	0
58	1	0
58	1	0
59	4	0
59	3	0
59	3	1
59	2	0
59	2	0
59	1	0
59	1	0
59	1	0
59	1	0
59	1	0
59	1	0
60	3	1
60	3	1
60	2	0
60	2	1
60	2	1
60	2	1
60	2	1
60	1	0
60	1	0
60	1	0
60	1	0
60	1	0
60	1	0
60	1	0
60	1	0
60	1	0
61	3	0
61	1	0
61	1	0
61	1	0
64	2	0
64	2	1
64	2	0
64	2	0
64	2	1
64	1	0
64	1	0
64	1	0
64	1	0
64	1	0
64	1	0
64	1	0
64	1	0
64	1	0
64	1	0
64	1	0
64	1	0
64	1	0
64	1	0
64	1	0
64	1	0
64	1	0

## Sheet: Mortality2014moth
tree	Nmothlarvae	Mortalitylarvaemoth
1	1	0
1	1	0
1	1	0
1	1	0
1	1	0
1	1	0
2	2	1
2	2	0
2	2	0
2	1	0
2	1	0
2	1	0
2	1	0
2	1	0
2	1	0
2	1	0
2	1	0
2	1	0
2	1	0
2	1	0
2	1	0
2	1	0
2	1	0
3	2	0
3	1	1
3	1	0
3	1	0
3	1	0
4	1	0
4	1	0
4	1	0
4	1	0
4	1	0
4	1	0
4	1	0
4	1	0
4	1	0
4	1	0
5	2	0
5	2	0
5	2	0
5	1	0
5	1	0
5	1	0
6	2	0
6	1	0
6	1	0
6	1	0
6	1	0
6	1	0
6	1	0
6	1	0
6	1	0
6	1	0
6	1	0
6	1	0
7	1	0
8	2	0
8	1	0
8	1	0
8	1	0
9	3	0
9	1	0
9	1	0
9	1	0
9	1	0
9	1	0
9	1	0
10	2	0
10	1	0
10	1	0
10	1	0
11	1	0
11	1	0
11	1	0
12	1	0
12	1	1
12	1	0
13	1	0
13	1	0
14	1	0
14	1	0
15	1	0
15	1	1
15	1	0
15	1	0
15	1	0
15	1	1
16	1	0
16	1	0
16	1	0
16	1	0
16	1	0
16	1	0
16	1	0
16	1	0
16	1	0
17	2	0
17	2	0
17	1	0
17	1	0
17	1	0
17	1	0
17	1	0
17	1	0
17	1	0
17	1	0
17	1	0
17	1	0
17	1	0
18	1	0
18	1	0
18	1	0
18	1	1
18	1	0
18	1	0
18	1	0
19	1	0
19	1	0
19	1	0
19	1	0
19	1	0
20	2	0
20	2	1
20	1	0
20	1	0
20	1	0
20	1	0
20	1	0
22	3	0
22	2	0
22	2	0
22	1	0
22	1	0
22	1	0
22	1	1
22	1	0
22	1	0
24	1	0
24	1	0
24	1	0
24	1	0
24	1	1
24	1	0
24	1	0
24	1	0
24	1	0
24	1	0
25	3	0
25	2	0
25	2	0
25	2	0
25	2	0
25	2	0
25	2	0
25	1	0
25	1	0
25	1	0
25	1	0
25	1	0
25	1	0
28	2	0
28	2	0
28	2	0
28	1	0
28	1	0
28	1	0
28	1	0
28	1	0
29	1	0
29	1	0
29	1	0
29	1	0
30	2	0
30	1	0
31	3	0
31	1	0
31	1	0
31	1	0
31	1	0
31	1	0
31	1	0
31	1	0
31	1	0
31	1	1
31	1	1
31	1	0
31	1	0
31	1	0
31	1	0
31	1	0
32	1	0
32	1	0
32	1	0
32	1	1
32	1	0
32	1	0
32	1	0
32	1	1
33	2	0
33	2	0
33	1	0
33	1	0
33	1	1
33	1	0
34	2	0
34	2	0
34	1	1
34	1	0
34	1	0
34	1	0
34	1	0
35	2	0
35	1	0
35	1	0
35	1	0
36	1	0
36	1	0
36	1	0
36	1	1
36	1	0
36	1	0
37	1	0
37	1	0
38	1	0
38	1	0
38	1	0
38	1	0
39	2	0
39	1	0
39	1	0
39	1	0
39	1	0
39	1	0
39	1	1
40	1	0
40	1	0
40	1	1
41	1	0
41	1	0
41	1	0
41	1	0
41	1	0
41	1	0
42	1	0
42	1	0
42	1	0
42	1	0
42	1	0
43	2	1
43	1	0
43	1	0
43	1	1
43	1	0
43	1	0
43	1	0
44	2	0
44	1	0
44	1	0
44	1	0
44	1	0
45	1	0
45	1	0
45	1	0
45	1	0
45	1	0
45	1	1
45	1	0
45	1	0
45	1	0
46	1	0
46	1	0
47	2	0
47	1	0
47	1	0
47	1	0
48	1	0
48	1	0
48	1	0
48	1	0
48	1	0
48	1	0
48	1	0
48	1	0
49	1	0
50	1	0
50	1	0
50	1	0
50	1	0
51	1	0
51	1	0
51	1	0
51	1	0
51	1	0
52	1	0
52	1	0
52	1	0
54	2	0
54	2	0
54	2	0
54	2	0
54	2	0
54	2	0
54	1	0
54	1	0
54	1	1
54	1	0
54	1	0
54	1	0
54	1	0
54	1	0
54	1	0
55	1	0
55	1	0
55	1	0
55	1	1
55	1	1
55	1	0
55	1	0
55	1	1
56	1	0
59	2	0
59	2	0
59	1	0
59	1	0
59	1	0
60	1	0
60	1	1
60	1	1
61	1	0
61	1	0
61	1	0
61	1	0
61	1	0
61	1	0
61	1	0
61	1	0
64	1	0
64	1	0
64	1	0
64	1	0
64	1	0
64	1	0
64	1	0
64	1	0

## Sheet: Trees2015
tree	Nacorns	acornmass	Nsampleacorns	Nweevilpredation	Nmothpredation	Nweevilmothpredation	Nweevillarvae	Nmothlarvae	predationweevil	predationmoth	predationweevilmoth	propweevillarvaesurviving	larvalweightweevil	propmothlarvaesurviving	larvalweightmoth
1	56	0.56604	30	16	3	1	2.1875	1.66667	0.5333	0.1	0.0333	0.971429	0.0374893	1	0.0151667
2	15	0.40775	30	4	6	0	1.75	1.66667	0.1333	0.2	0	1	0.035325	1	0.0219667
3	19	0.29904	10	0	0	0	0	0	0	0	0	0	0	0	0
6	42	0.4348	29	3	18	0	2.66667	1.66667	0.1034	0.6207	0	1	0.0402833	1	0.0109417
7	36	0.56386	30	16	2	0	1.4375	1.5	0.5333	0.0667	0	0.956522	0.0282188	1	0.00785
8	45	0.69369	30	9	5	0	1.55556	1.8	0.3	0.1667	0	1	0.0331111	1	0.043
10	15	0.74536	10	1	1	0	1	2	0.1	0.1	0	1	0.0362	1	0.027
11	50	1.73817	30	17	4	2	2.94118	1	0.5667	0.1333	0.0667	0.98	0.0541969	0.75	0.0285333
12	24	0.78402	17	2	5	0	1.5	1.6	0.1176	0.2941	0	1	0.0328	1	0.01615
15	98	1.0147	30	21	6	2	2.61905	1.16667	0.7	0.2	0.0667	0.963636	0.0438491	1	0.01186
19	83	0.89474	30	22	1	0	2.59091	1	0.7333	0.0333	0	0.982456	0.0690235	1	0.0075
20	80	1.27946	30	7	5	0	2	1.4	0.2333	0.1667	0	1	0.0903143	0.857143	0.02575
25	35	0.58774	30	1	2	0	2	2	0.0333	0.0667	0	1	0.0723	1	0.010275
26	33	1.54212	30	22	6	3	2.77273	1.16667	0.7333	0.2	0.1	0.983607	0.0599437	1	0.021
28	137	0.67549	30	13	4	0	1.92308	1.25	0.4333	0.1333	0	0.96	0.0702042	1	0.025975
29	70	0.42165	30	6	5	0	1.66667	2.2	0.2	0.1667	0	0.9	0.03384	0.909091	0.0261
31	39	0.68235	30	2	12	0	1.5	1.91667	0.0667	0.4	0	1	0.0291	0.869565	0.0154625
32	57	1.20454	30	6	6	1	2.33333	1.16667	0.2	0.2	0.0333	1	0.0533833	0.857143	0.0156
33	52	0.7998	30	2	5	0	1.5	1.8	0.0667	0.1667	0	1	0.03945	1	0.0159
34	49	0.62121	30	22	5	1	2.36364	1.8	0.7333	0.1667	0.0333	0.961538	0.0531275	1	0.02254
35	28	0.24423	22	2	0	0	2	0	0.0909	0	0	1	0.0329	0	0
36	40	1.05727	29	6	8	2	1.33333	1.5	0.2069	0.2759	0.069	1	0.0348833	0.916667	0.0256857
37	94	0.96934	30	21	5	4	2.19048	1.16667	0.7	0.1667	0.1333	1	0.058585	1	0.02465
38	26	0.4486	23	16	3	2	1.625	1	0.6957	0.1304	0.087	0.961538	0.0303571	0.333333	0.0077
39	28	0.74886	22	4	3	1	2	1	0.1818	0.1364	0.0455	0.875	0.0359	0.666667	0.0149
41	50	0.65918	30	7	6	3	2.71429	1.33333	0.2333	0.2	0.1	1	0.0512286	0.875	0.02462
43	125	0.97681	30	4	9	2	1.75	1.66667	0.1333	0.3	0.0667	1	0.0514625	1	0.0275
44	81	0.30325	27	3	2	0	1.66667	1.5	0.1111	0.0741	0	1	0.0335667	1	0.0194
45	36	0.95973	26	15	2	1	2.2	2.5	0.5769	0.0769	0.0385	1	0.0428633	1	0.02075
46	42	0.7117	30	8	9	2	1.875	1.55556	0.2667	0.3	0.0667	0.8	0.0533833	1	0.0220375
47	53	0.74773	30	17	5	0	1.94118	1.6	0.5667	0.1667	0	0.969697	0.063375	1	0.03818
49	13	0.49797	10	0	0	0	0	0	0	0	0	0	0	0	0
50	23	0.8272	23	7	2	0	1.42857	2	0.3043	0.087	0	1	0.0472143	1	0.02525
51	106	1.41058	30	12	3	1	2.16667	1.33333	0.4	0.1	0.0333	1	0.0656583	1	0.0188667
53	96	1.64984	29	24	2	1	3.16667	2	0.8276	0.069	0.0345	1	0.071525	1	0.033
54	35	1.29823	30	11	6	0	2.54546	1.66667	0.3667	0.2	0	1	0.0538283	1	0.0214083
55	29	0.81131	15	7	3	2	2.28571	1.33333	0.4667	0.2	0.1333	1	0.0401214	0.75	0.0246
57	35	1.02707	27	11	5	1	2.45454	2	0.4074	0.1852	0.037	1	0.0505818	1	0.0311
58	14	0.41352	14	3	0	0	1.66667	0	0.2143	0	0	1	0.0309333	0	0
60	45	0.79089	29	9	3	1	1.88889	1.66667	0.3103	0.1034	0.0345	0.882353	0.0391619	0.8	0.0246
61	41	0.37231	29	9	5	0	1.55556	1.6	0.3103	0.1724	0	0.785714	0.0491667	0.875	0.018075
62	34	0.22563	30	1	1	0	2	1	0.0333	0.0333	0	1	0.03	1	0.015
65	56	1.43748	30	13	1	1	2.69231	1	0.4333	0.0333	0.0333	1	0.0608833	1	0.0136
66	111	1.80192	30	14	4	1	2.5	1.25	0.4667	0.1333	0.0333	1	0.0576786	0.8	0.0186667
68	85	0.22306	30	2	1	0	2	1	0.0667	0.0333	0	1	0.03035	1	0.0205
69	63	1.22953	30	16	8	3	2	1.625	0.5333	0.2667	0.1	1	0.0539938	1	0.02025
70	33	1.07099	26	16	5	3	2.125	1.6	0.6154	0.1923	0.1154	0.970588	0.0533744	1	0.01035
71	79	1.10866	30	19	6	1	1.89474	1.66667	0.6333	0.2	0.0333	1	0.0791605	0.9	0.01937
73	138	1.62469	30	14	3	0	2.78571	1.66667	0.4667	0.1	0	1	0.072406	1	0.0329
74	61	0.68397	30	11	10	1	2.27273	1.6	0.3667	0.3333	0.0333	1	0.0332682	0.9375	0.0199667
75	84	0.36851	30	2	0	0	1.5	0	0.0667	0	0	1	0.0383	0	0

## Sheet: Acorns2015weevil
tree	acornmass	Nweevillarvae	larvalweightweevil	Julday	Nmothlarvae
1	0.3559	2	0.0211	77	0
1	0.5132	2	0.0273	77	0
1	0.3369	2	0.0275	77	0
1	0.4953	2	0.0277	77	0
1	0.9331	2	0.0348	77	0
1	0.6046	2	0.0354	77	0
1	0.4475	2	0.0358	77	0
1	0.438	1	0.037	77	0
1	0.8284	3	0.0381	77	0
1	0.774	3	0.0408	77	0
1	0.655	2	0.041	77	0
1	0.7919	4	0.0428	77	0
1	0.571	2	0.0441	77	0
1	0.6543	2	0.0715	77	1
2	0.5662	2	0.0271	120	0
2	0.7011	2	0.0348	120	0
2	0.5286	2	0.0377	120	0
2	0.4275	1	0.0417	120	0
6	0.536	2	0.0333	118	0
6	0.5549	2	0.0379	118	0
6	0.5752	4	0.0497	118	0
7	0.3658	1	0.0107	133	0
7	0.4153	2	0.016	133	0
7	0.3373	1	0.0168	133	0
7	0.4592	1	0.0231	77	0
7	0.4918	1	0.0244	133	0
7	0.6327	1	0.0251	133	0
7	0.4098	2	0.0282	133	0
7	0.4854	2	0.0286	77	0
7	0.6365	1	0.0286	133	0
7	0.5179	2	0.0288	77	0
7	0.5969	2	0.0333	77	0
7	0.605	2	0.034	77	0
7	0.605	1	0.0374	133	0
7	0.7	1	0.0375	133	0
7	0.7072	1	0.039	77	0
7	0.4572	2	0.04	133	0
8	0.9685	1	0.015	77	0
8	0.3462	1	0.0215	133	0
8	0.3913	1	0.0302	133	0
8	0.5288	1	0.0305	133	0
8	0.532	2	0.0347	133	0
8	0.5563	2	0.0398	77	0
8	0.8819	2	0.0409	77	0
8	0.9372	2	0.0414	77	0
8	1.1634	2	0.044	77	0
10	0.534	1	0.0362	118	0
11	1.7678	1	0.0214	118	0
11	1.2414	1	0.0284	133	0
11	1.2515	2	0.0309	133	1
11	1.9451	5	0.0318	118	0
11	1.9369	4	0.0361	118	0
11	2.1677	3	0.0415	133	1
11	1.939	4	0.0436	118	0
11	1.5555	3	0.0444	118	0
11	1.7122	4	0.0474	118	0
11	2.069	3	0.0667	118	0
11	1.6979	5	0.0702	118	0
11	1.5806	3	0.0714	118	0
11	1.4956	4	0.0796	118	0
11	1.5224	3	0.0812	133	0
11	1.7134	2	0.0859	133	0
11	1.9009	2	0.0868	118	0
12	0.7887	1	0.0295	118	0
12	1.0447	2	0.0361	118	0
15	0.7284	1	0.0164	118	0
15	0.7466	2	0.027	118	0
15	1.1005	2	0.0303	118	0
15	1.2951	3	0.0326	118	0
15	0.9908	3	0.0329	118	1
15	1.3427	2	0.0331	118	0
15	0.7469	2	0.0339	118	0
15	0.9671	4	0.0346	118	0
15	0.8231	2	0.0387	118	0
15	0.9197	1	0.0419	118	0
15	0.9633	4	0.042	118	0
15	0.6839	4	0.0423	118	0
15	1.0225	2	0.0433	118	0
15	1.4477	3	0.0481	118	0
15	1.2141	2	0.0587	118	0
15	1.0916	4	0.06	118	0
15	1.4287	3	0.0674	118	0
15	0.8662	2	0.0718	118	0
15	1.3015	3	0.0783	118	0
19	0.6649	3	0.023	126	0
19	0.9903	4	0.0247	126	0
19	0.6656	4	0.036	126	0
19	0.7852	4	0.0363	126	0
19	1.0461	4	0.0448	126	0
19	0.929	3	0.053	126	0
19	0.8559	1	0.0707	126	0
19	0.9394	2	0.0717	126	0
19	0.8083	2	0.0722	126	0
19	0.7774	2	0.0738	126	0
19	0.8455	2	0.0745	126	0
19	0.8243	2	0.0745	126	0
19	1.0776	4	0.0782	126	0
19	0.7945	2	0.0796	126	0
19	0.7896	2	0.0803	126	0
19	1.2081	2	0.0822	126	0
19	0.984	2	0.0823	126	0
19	1.2259	3	0.0829	126	0
19	1.0876	3	0.0838	126	0
19	0.8005	2	0.0944	126	0
19	1.3237	2	0.0949	126	0
19	1.1228	2	0.1049	126	0
20	1.1795	2	0.0732	126	0
20	0.8621	2	0.0813	126	0
20	1.3154	2	0.0827	126	0
20	0.9838	2	0.0864	126	0
20	1.2889	2	0.0921	126	0
20	1.9171	2	0.0972	126	0
20	1.023	2	0.1193	126	0
25	0.5476	2	0.0723	126	0
26	0.85	2	0.0324	127	0
26	1.9789	2	0.0344	127	1
26	1.7018	2	0.0377	127	0
26	1.5377	4	0.0383	127	0
26	2.3013	4	0.0397	127	0
26	0.9937	2	0.0404	127	0
26	2.1689	5	0.0409	127	0
26	1.7601	6	0.0409	127	0
26	1.2689	3	0.0419	127	0
26	1.3587	2	0.0419	127	1
26	1.8608	2	0.0546	127	0
26	1.0775	3	0.0608	127	0
26	2.1478	4	0.0672	127	0
26	1.0759	2	0.076	127	0
26	1.8561	1	0.0767	127	0
26	1.5475	2	0.0776	127	0
26	1.4567	3	0.078	127	1
26	1.3044	2	0.0895	127	0
26	1.388	2	0.0902	127	0
26	1.9063	4	0.0945	127	0
26	1.7047	2	0.1054	127	0
28	0.6913	1	0.0073	126	0
28	0.4703	2	0.0355	126	0
28	0.4704	2	0.0671	126	0
28	0.457	2	0.0697	126	0
28	0.7884	1	0.0705	126	0
28	0.8275	2	0.0707	126	0
28	0.4833	2	0.0734	126	0
28	0.9092	3	0.0756	126	0
28	0.6166	2	0.0843	126	0
28	0.6714	2	0.0848	126	0
28	0.7414	2	0.0969	126	0
28	1.0751	2	0.1067	126	0
29	0.4421	1	0.0222	132	0
29	0.4691	2	0.0279	132	0
29	0.411	2	0.0323	64	0
29	0.4647	2	0.0325	64	0
29	0.4191	2	0.0543	132	0
31	0.5325	1	0.0257	128	0
31	0.8527	2	0.0325	64	0
32	0.9005	2	0.0322	133	1
32	1.4769	2	0.0375	125	0
32	0.9067	2	0.0382	133	0
32	0.9017	2	0.0453	133	0
32	1.2839	3	0.0743	125	0
32	1.5508	3	0.0929	125	0
33	0.4634	1	0.0319	76	0
33	0.5977	2	0.047	76	0
34	0.5762	2	0.0201	132	0
34	0.413	1	0.0223	132	0
34	0.4268	5	0.0247	132	0
34	0.4379	1	0.029	132	0
34	0.4262	2	0.0293	132	0
34	0.7333	3	0.0314	63	0
34	0.6133	3	0.0361	63	0
34	0.6681	4	0.0408	63	0
34	0.9637	4	0.0431	63	0
34	0.5636	3	0.0434	63	0
34	0.5921	2	0.0597	132	0
34	0.7331	2	0.0646	63	0
34	0.6006	2	0.0685	63	0
34	0.635	2	0.071	63	0
34	0.561	3	0.0714	63	0
34	0.9384	2	0.0765	63	1
34	0.5549	2	0.0766	132	0
34	0.7675	2	0.0797	63	0
34	0.9633	2	0.0857	63	0
34	0.7212	1	0.0887	63	0
35	0.4243	2	0.0318	63	0
35	0.3702	2	0.034	63	0
36	0.5506	1	0.0085	128	0
36	0.5561	1	0.0194	128	1
36	0.5229	1	0.021	128	0
36	0.7955	1	0.0218	128	0
36	0.7984	2	0.0402	68	0
36	0.9146	2	0.0984	68	1
37	0.9908	2	0.023	76	1
37	1.2673	2	0.0267	76	0
37	0.8433	2	0.0274	76	0
37	0.7361	3	0.0307	76	1
37	0.7233	2	0.0329	76	0
37	0.7969	2	0.0338	76	1
37	0.9903	2	0.0413	76	0
37	0.8958	2	0.0494	76	0
37	0.8655	2	0.0508	76	0
37	0.7298	4	0.0544	76	0
37	0.9747	3	0.0586	76	0
37	0.8275	2	0.0648	76	0
37	0.7872	1	0.0669	76	0
37	1.1514	3	0.0698	76	0
37	0.7865	2	0.0813	76	0
37	1.3522	2	0.0827	76	0
37	1.2603	2	0.0905	76	1
37	0.7544	2	0.0931	76	1
37	1.7295	2	0.0943	76	0
37	1.3398	2	0.0994	76	0
38	0.473	1	0.0113	128	1
38	0.2838	1	0.019	128	0
38	0.3236	1	0.0244	125	0
38	0.5766	1	0.028	125	0
38	0.5384	2	0.029	125	0
38	0.5195	2	0.0305	125	0
38	0.3769	2	0.0306	125	0
38	0.4179	1	0.0307	125	0
38	0.5735	2	0.0308	125	0
38	0.4992	2	0.031	125	1
38	0.5452	2	0.0335	125	0
38	0.3788	1	0.0356	125	0
38	0.605	2	0.0399	125	0
38	0.6969	2	0.0507	125	0
39	0.6167	2	0.0359	70	0
41	0.532	2	0.0327	127	0
41	0.6569	1	0.0409	127	1
41	1.0345	4	0.0412	63	0
41	0.8962	2	0.0436	63	0
41	0.9769	4	0.0455	63	1
41	0.8859	4	0.065	63	0
41	1.1701	2	0.0898	63	2
43	0.8512	2	0.0269	132	0
43	1.1232	2	0.0348	132	0
43	1.0864	1	0.0579	132	1
43	1.6046	2	0.0863	118	2
44	0.2869	2	0.0299	127	0
44	0.3021	2	0.0343	68	0
44	0.4358	1	0.0365	127	0
45	1.1512	5	0.0282	76	0
45	0.3324	1	0.0308	76	0
45	0.7431	3	0.0313	76	0
45	1.3321	2	0.0332	76	0
45	0.7105	2	0.0339	76	0
45	0.678	2	0.0347	76	0
45	1.2222	2	0.0351	76	0
45	0.7946	2	0.038	76	0
45	0.7685	2	0.0382	76	0
45	1.0707	2	0.04	76	0
45	0.7568	2	0.04	76	0
45	0.8172	2	0.048	76	0
45	0.9719	2	0.0487	76	3
45	1.2696	2	0.0505	76	0
45	0.6378	2	0.1124	76	0
46	0.705	1	0.0321	128	0
46	0.7846	2	0.0365	68	0
46	0.7653	2	0.0485	68	0
46	0.8266	3	0.0584	68	1
46	0.6638	2	0.0618	68	1
46	0.4846	2	0.0831	68	0
47	0.7387	1	0.0074	132	0
47	0.6608	1	0.0329	132	0
47	0.9868	2	0.0361	70	0
47	0.6499	3	0.0509	70	0
47	0.6197	2	0.0513	70	0
47	0.835	3	0.0592	70	0
47	0.8558	2	0.061	70	0
47	0.7019	1	0.0636	132	0
47	0.6169	2	0.0688	70	0
47	0.775	2	0.0719	132	0
47	0.938	3	0.0723	70	0
47	0.7934	2	0.0729	70	0
47	1.0917	2	0.0839	70	0
47	0.718	2	0.09	132	0
47	0.6907	2	0.0953	70	0
47	0.7357	2	0.0966	70	0
50	0.6047	1	0.0124	132	0
50	0.3519	1	0.0197	132	0
50	0.5942	1	0.0306	70	0
50	0.5419	2	0.0321	70	0
50	0.8195	1	0.0542	132	0
50	0.966	2	0.0842	70	0
50	0.9763	2	0.0973	70	0
51	0.5842	2	0.0341	133	0
51	1.3879	2	0.0347	70	0
51	0.9467	3	0.0455	133	0
51	0.7511	1	0.061	133	0
51	1.4224	2	0.0676	70	0
51	1.6409	4	0.0686	133	0
51	1.3063	4	0.0701	70	0
51	1.0412	1	0.0725	70	1
51	0.7258	1	0.0733	70	0
51	1.898	2	0.0851	70	0
51	0.9185	2	0.0874	70	0
51	1.4727	2	0.088	70	0
53	1.2915	3	0.0273	72	0
53	1.3274	1	0.0286	72	0
53	1.5207	4	0.0492	72	0
53	2.0398	7	0.053	72	0
53	1.6296	4	0.0609	72	0
53	1.5884	5	0.0612	72	0
53	2.2716	5	0.0633	72	0
53	1.2822	2	0.064	72	0
53	1.3114	1	0.0655	72	0
53	2.26	2	0.0674	72	0
53	1.4992	4	0.0698	72	0
53	2.2258	4	0.071	72	2
53	1.9294	4	0.0711	72	0
53	1.3235	4	0.0714	72	0
53	1.5941	2	0.0746	72	0
53	2.0137	4	0.0778	72	0
53	1.4504	2	0.0808	72	0
53	1.499	2	0.0822	72	0
53	1.481	4	0.0845	72	0
53	1.6157	4	0.0859	72	0
53	1.8676	2	0.0956	72	0
53	1.5695	2	0.1037	72	0
53	1.6231	2	0.1037	72	0
53	2.0682	2	0.1044	72	0
54	1.037	2	0.0276	125	0
54	1.2066	2	0.0321	132	0
54	1.2875	1	0.0329	125	0
54	1.1653	4	0.0361	132	0
54	1.5176	4	0.0507	125	0
54	1.483	3	0.062	132	0
54	1.6853	4	0.0622	132	0
54	1.2003	2	0.0664	125	0
54	1.0955	1	0.077	125	0
54	1.379	3	0.0913	132	0
55	0.4788	2	0.027	120	0
55	0.7378	2	0.0327	120	1
55	0.5822	2	0.0358	120	0
55	1.2917	4	0.0402	120	0
55	1.0489	2	0.0455	120	2
55	0.768	2	0.0495	120	0
55	0.8357	2	0.0502	120	0
57	0.4346	1	0.0092	132	0
57	0.9753	3	0.0344	64	0
57	0.7645	4	0.0354	64	0
57	1.3773	4	0.0378	132	0
57	1.1297	2	0.0386	132	0
57	0.6638	1	0.052	132	0
57	1.5168	4	0.0564	132	0
57	1.0672	2	0.0564	64	0
57	1.6892	2	0.076	64	0
57	1.0402	2	0.078	64	2
57	0.7006	2	0.0823	132	0
58	0.2957	1	0.0249	72	0
58	0.3224	2	0.0258	72	0
58	0.6363	2	0.0421	72	0
60	0.7268	1	0.0182	70	0
60	0.7512	1	0.0295	133	0
60	0.3339	1	0.0319	133	0
60	0.8893	4	0.0341	133	0
60	0.5852	1	0.0402	70	0
60	1.1703	2	0.0482	70	0
60	1.0155	3	0.072	70	0
61	0.3482	1	0.0297	72	0
61	0.495	3	0.0301	72	0
61	0.649	1	0.0456	72	0
61	0.2668	1	0.051	72	0
61	0.2829	1	0.0635	72	0
61	0.5375	2	0.0751	72	0
62	0.3552	2	0.03	63	0
65	1.1237	1	0.0181	64	0
65	1.0235	2	0.0341	64	0
65	1.7392	3	0.0447	64	0
65	1.2366	3	0.0567	64	0
65	1.7744	6	0.0648	132	0
65	1.5725	4	0.0648	64	0
65	0.9395	2	0.0652	132	0
65	0.8741	2	0.0698	64	0
65	1.8283	2	0.0702	64	1
65	1.6592	4	0.0703	64	0
65	1.5662	2	0.0728	64	0
65	1.6496	2	0.0795	64	0
65	1.0312	2	0.0806	132	0
66	1.2295	1	0.0262	127	0
66	1.8106	1	0.0281	127	0
66	1.2825	4	0.0311	68	0
66	2.7902	3	0.034	68	0
66	1.4113	2	0.0412	127	0
66	1.9552	2	0.0435	127	0
66	2.4134	4	0.0561	68	0
66	1.1058	1	0.0565	127	0
66	1.2084	2	0.0695	127	0
66	1.6547	2	0.0762	127	0
66	1.9828	4	0.083	68	0
66	1.1827	2	0.0848	127	1
66	2.376	3	0.0876	127	0
66	2.3558	4	0.0898	68	0
67	0.8368	2	0.0365	127	0
67	0.645	2	0.0467	63	0
67	1.3394	4	0.0699	63	0
67	0.8269	2	0.0841	127	0
67	1.1656	2	0.1005	63	0
67	1.7564	3	0.1046	63	0
67	0.785	2	0.1098	63	0
68	0.233	2	0.0282	63	0
68	0.3989	2	0.0325	63	0
69	0.8429	1	0.0225	128	1
69	1.0318	2	0.0254	128	0
69	0.6822	1	0.0274	128	0
69	0.8843	1	0.0284	128	0
69	1.0009	2	0.0375	68	0
69	1.3232	1	0.0384	68	0
69	0.8857	1	0.0405	128	1
69	0.9678	2	0.0442	68	0
69	1.3131	4	0.0528	68	0
69	1.7574	4	0.0558	68	0
69	1.1998	3	0.0594	68	0
69	1.1032	1	0.0594	68	0
69	1.3272	3	0.069	68	0
69	0.8155	2	0.0939	128	0
69	1.1115	2	0.0966	68	0
69	1.7206	2	0.1129	128	1
70	0.6168	1	0.0103	125	2
70	0.9123	2	0.0209	125	0
70	0.9784	1	0.0223	133	0
70	0.8622	4	0.0276	125	0
70	0.8107	1	0.0327	133	0
70	0.5986	1	0.0371	133	0
70	1.1397	3	0.0393	133	0
70	1.0203	2	0.0535	133	0
70	1.4019	2	0.0723	125	0
70	1.5923	4	0.0737	125	0
70	1.2383	2	0.0744	125	1
70	1.2601	2	0.0779	125	0
70	1.2707	4	0.0783	125	0
70	1.2259	1	0.0823	125	0
70	1.1778	2	0.0982	125	0
71	0.823	1	0.0283	120	0
71	0.8114	1	0.0347	133	0
71	0.8679	2	0.0349	133	0
71	1.3904	2	0.0373	133	0
71	1.3971	2	0.0591	133	0
71	0.8752	1	0.0597	133	1
71	0.7314	2	0.061	133	0
71	1.1973	1	0.0767	133	0
71	1.5784	4	0.077	120	0
71	1.2236	2	0.0847	120	0
71	0.855	2	0.0881	133	0
71	1.1334	2	0.0898	120	0
71	1.1811	2	0.0988	120	0
71	1.0974	2	0.099	133	0
71	1.1929	2	0.1018	120	0
71	1.3823	2	0.1088	133	0
71	1.1559	2	0.113	120	0
71	1.4898	2	0.1147	120	0
71	1.7331	2	0.1367	120	0
72	0.8309	3	0.0248	120	0
73	1.2373	2	0.042	120	0
73	1.3099	5	0.0437	120	0
73	1.6858	4	0.047	120	0
73	1.461	4	0.0602	120	0
73	1.3506	5	0.0605	120	0
73	2.1221	4	0.0615	120	0
73	1.3284	2	0.079	120	0
73	1.3379	1	0.0819	120	0
73	1.5167	2	0.0846	120	0
73	1.828	2	0.085	120	0
73	1.5157	2	0.0879	120	0
73	1.2427	2	0.0885	120	0
73	1.4168	2	0.09	120	0
73	1.5945	2	0.102	120	0
74	0.4637	2	0.0206	120	0
74	0.4955	2	0.0243	120	0
74	0.6188	2	0.03	120	0
74	0.8279	2	0.0305	120	1
74	0.5633	1	0.0305	120	0
74	0.4286	4	0.0321	120	0
74	0.439	1	0.035	120	0
74	0.8766	3	0.0355	120	0
74	0.5344	2	0.0382	120	0
74	1.1105	3	0.0423	120	0
74	0.716	3	0.0471	120	0
75	0.2924	1	0.0317	77	0
75	0.4231	2	0.0449	77	0

## Sheet: Acorns2015moth
tree	acornmass	Nmothlarvae	larvalweightmoth	Julday	Nweevillarvae
1	0.6543	1	0.0038	77	2
1	0.3697	2	0.0173	77	0
1	0.6866	2	0.0244	77	0
2	0.3567	2	0.0094	120	0
2	0.4665	2	0.0199	120	0
2	0.4073	2	0.0219	120	0
2	0.358	1	0.0222	120	0
2	0.4327	1	0.0278	120	0
2	0.3888	2	0.0306	120	0
6	0.5393	2	0.0066	118	0
6	0.3471	2	0.0069	118	0
6	0.3904	2	0.007	118	0
6	0.3707	2	0.0072	118	0
6	0.5593	2	0.0075	118	0
6	0.5022	1	0.0082	118	0
6	0.4235	1	0.0084	118	0
6	0.5036	1	0.0085	118	0
6	0.2444	1	0.0099	118	0
6	0.3355	1	0.0105	118	0
6	0.3711	1	0.0107	118	0
6	0.6873	1	0.0111	118	0
6	0.5884	2	0.0125	118	0
6	0.458	2	0.0125	118	0
6	0.1809	2	0.0125	118	0
6	0.6036	2	0.0135	118	0
6	0.4854	1	0.0257	118	0
6	0.8054	4	0.0178	118	0
7	0.3972	2	0.0071	77	0
7	0.5699	1	0.0086	77	0
8	0.6958	1	0.0276	77	0
8	1.1523	2	0.0482	77	0
8	0.6886	2	0.0532	77	0
10	0.6391	2	0.027	118	0
11	1.6582	1	0.0272	133	0
11	1.434	1	0.028	133	0
11	2.1677	1	0.0304	133	3
12	1.1892	2	0.0078	118	0
12	1.4973	1	0.0107	118	0
12	0.6859	2	0.0172	118	0
12	0.4773	1	0.0198	118	0
12	0.8131	2	0.0253	118	0
15	1.0225	1	0.004	118	2
15	0.9908	1	0.0089	118	3
15	0.7751	1	0.0108	118	0
15	0.4585	1	0.0115	118	0
15	1.2122	1	0.0241	118	0
19	0.7664	1	0.0075	126	0
20	1.2343	2	0.0124	126	0
20	1.2939	2	0.0181	126	0
20	1.4083	1	0.027	126	0
20	1.3311	1	0.0455	126	0
25	0.9209	1	0.0071	126	0
25	0.4745	3	0.0135	126	0
26	1.5546	1	0.0074	127	0
26	1.4567	1	0.012	127	3
26	1.3587	1	0.0177	127	2
26	1.942	1	0.018	127	0
26	1.9789	1	0.0336	127	2
26	1.2824	2	0.0373	127	0
28	0.5471	1	0.0215	126	0
28	0.4998	1	0.0233	126	0
28	0.7109	2	0.0293	126	0
28	0.9123	1	0.0298	126	0
29	0.2453	2	0.008	64	0
29	0.4721	4	0.0171	64	0
29	0.6365	2	0.0352	64	0
29	0.4817	2	0.0441	64	0
31	0.5891	2	0.0085	128	0
31	0.6869	2	0.0106	64	0
31	0.5939	2	0.011	64	0
31	0.5523	3	0.011	64	0
31	0.809	2	0.013	64	0
31	0.5379	1	0.0215	128	0
31	0.4296	1	0.0237	128	0
31	0.658	2	0.0244	64	0
32	0.6824	1	0.0024	133	0
32	0.9696	1	0.0116	133	0
32	1.6012	1	0.0225	125	0
32	1.1831	1	0.0259	125	0
33	0.9966	2	0.0108	76	0
33	0.8524	2	0.0111	76	0
33	0.3084	1	0.014	76	0
33	0.8917	2	0.0153	76	0
33	0.5767	2	0.0283	76	0
34	0.6411	2	0.0098	132	0
34	0.7271	2	0.0133	63	0
34	0.9384	1	0.0181	63	2
34	0.4693	2	0.0192	132	0
34	0.7724	2	0.0523	63	0
36	0.9466	1	0.0096	68	0
36	1.212	1	0.0121	68	0
36	0.9146	1	0.0179	68	2
36	1.0122	2	0.0262	68	0
36	1.1908	2	0.0273	68	0
36	1.6838	2	0.0412	68	0
36	1.2466	2	0.0455	68	0
37	0.7544	1	0.0082	76	2
37	0.7361	1	0.0117	76	3
37	0.7969	1	0.0165	76	2
37	0.5197	2	0.0218	76	0
37	1.2603	1	0.0258	76	2
37	0.9908	1	0.0639	76	2
38	0.3789	1	0.0077	128	0
39	0.9857	1	0.0108	70	0
39	0.6574	1	0.019	70	0
41	0.9769	1	0.0073	63	4
41	0.6569	1	0.0185	127	1
41	0.721	1	0.0234	127	0
41	0.5889	1	0.0359	63	0
41	1.1701	2	0.038	63	2
43	1.0864	1	0.0077	132	1
43	0.6497	2	0.0109	118	0
43	0.8101	1	0.0154	132	0
43	1.6046	2	0.0206	118	2
43	0.854	2	0.0237	118	0
43	1.0533	2	0.029	118	0
43	1.1387	2	0.0304	118	0
43	1.1931	2	0.0526	118	0
43	1.0551	1	0.0572	118	0
44	0.2611	1	0.0085	127	0
44	0.4104	2	0.0303	68	0
45	0.9719	3	0.0094	76	2
45	0.5668	2	0.0321	76	0
46	0.8266	1	0.0077	68	3
46	0.5386	1	0.0096	128	0
46	0.6638	1	0.0111	68	2
46	0.9086	1	0.0129	68	0
46	0.7151	2	0.0188	68	0
46	0.7285	3	0.0264	68	0
46	0.8987	1	0.0303	128	0
46	0.8373	2	0.0595	68	0
47	0.6114	1	0.0279	70	0
47	0.7294	2	0.0312	70	0
47	0.477	1	0.0382	132	0
47	0.7839	2	0.0408	70	0
47	0.7979	2	0.0528	70	0
50	0.4176	2	0.0094	70	0
50	0.7643	2	0.0411	70	0
51	1.0412	1	0.0098	70	1
51	0.6661	2	0.0181	133	0
51	1.523	1	0.0287	133	0
53	1.2778	2	0.0281	72	0
53	2.2258	2	0.0379	72	4
54	1.1159	2	0.0103	125	0
54	1.2573	2	0.0137	125	0
54	0.9671	3	0.0155	125	0
54	1.2575	1	0.0209	132	0
54	0.8693	1	0.0291	125	0
54	2.0202	1	0.039	125	0
55	0.6093	1	0.0236	120	0
55	1.0489	2	0.0256	120	2
57	0.8595	2	0.0046	132	0
57	0.5374	2	0.0315	64	0
57	1.0402	2	0.0323	64	2
57	0.7068	2	0.0432	64	0
57	0.6656	2	0.0439	64	0
60	0.9386	2	0.0144	70	0
60	1.3959	2	0.0348	70	0
61	0.4887	2	0.0077	72	0
61	0.5146	2	0.01	72	0
61	0.3835	1	0.0254	72	0
61	0.6267	2	0.0292	72	0
62	0.2467	1	0.015	63	0
65	1.8283	1	0.0136	64	2
66	1.1827	1	0.0074	127	2
66	1.7475	1	0.0173	68	0
66	1.387	2	0.0313	68	0
67	0.8567	2	0.0116	63	0
67	0.5162	2	0.0255	127	0
67	0.7309	1	0.0299	63	0
67	0.6025	2	0.0389	63	0
68	0.3304	1	0.0205	63	0
69	1.7206	1	0.0078	128	2
69	1.3214	2	0.0078	128	0
69	0.8857	1	0.0108	128	1
69	1.3752	1	0.012	128	0
69	0.8429	1	0.0133	128	1
69	1.6781	2	0.0358	68	0
69	1.3718	2	0.0361	68	0
69	1.8091	3	0.0384	68	0
70	0.6168	2	0.0051	125	1
70	0.8041	2	0.0054	125	0
70	0.912	1	0.0061	133	2
70	1.2383	1	0.0248	125	2
71	1.3423	1	0.0076	120	0
71	0.7681	1	0.0082	120	0
71	0.8712	2	0.0094	120	0
71	1.1715	3	0.0341	120	0
71	0.7317	2	0.0376	120	0
73	1.5153	1	0.0262	120	0
73	1.2053	2	0.0337	120	0
73	1.2846	2	0.0388	120	0
74	0.6731	2	0.007	120	0
74	0.8279	1	0.0082	120	2
74	0.3415	1	0.0091	120	0
74	0.4132	2	0.0151	120	0
74	0.6541	2	0.0205	120	0
74	0.8184	2	0.0244	120	0
74	0.606	1	0.0296	120	0
74	0.8147	1	0.0308	120	0
74	0.6441	2	0.035	120	0

## Sheet: Mortality2015weevil
tree	Nweevillarvae	Mortalitylarvaeweevil
1	4	0
1	3	0
1	3	0
1	2	0
1	2	0
1	2	0
1	2	0
1	2	0
1	2	0
1	2	0
1	2	0
1	2	0
1	2	1
1	2	0
1	2	0
1	1	0
2	2	0
2	2	0
2	2	0
2	1	0
6	4	0
6	2	0
6	2	0
7	2	0
7	2	0
7	2	0
7	2	0
7	2	0
7	2	1
7	2	0
7	1	0
7	1	0
7	1	0
7	1	0
7	1	0
7	1	0
7	1	0
7	1	0
7	1	0
8	2	0
8	2	0
8	2	0
8	2	0
8	2	0
8	1	0
8	1	0
8	1	0
8	1	0
10	1	0
11	5	0
11	5	0
11	4	0
11	4	0
11	4	0
11	4	0
11	3	0
11	3	0
11	3	0
11	3	0
11	3	0
11	2	0
11	2	0
11	2	0
11	1	0
11	1	0
11	1	1
12	2	0
12	1	0
15	4	0
15	4	0
15	4	0
15	4	0
15	4	0
15	3	0
15	3	0
15	3	0
15	3	0
15	3	0
15	2	1
15	2	0
15	2	0
15	2	0
15	2	0
15	2	0
15	2	1
15	2	0
15	2	0
15	1	0
15	1	0
19	4	0
19	4	0
19	4	0
19	4	0
19	4	0
19	3	0
19	3	0
19	3	0
19	3	1
19	2	0
19	2	0
19	2	0
19	2	0
19	2	0
19	2	0
19	2	0
19	2	0
19	2	0
19	2	0
19	2	0
19	2	0
19	1	0
20	2	0
20	2	0
20	2	0
20	2	0
20	2	0
20	2	0
20	2	0
25	2	0
26	6	0
26	5	0
26	4	0
26	4	0
26	4	0
26	4	0
26	3	0
26	3	0
26	3	1
26	2	0
26	2	0
26	2	0
26	2	0
26	2	0
26	2	0
26	2	0
26	2	0
26	2	0
26	2	0
26	2	0
26	2	0
26	1	0
28	3	0
28	2	0
28	2	0
28	2	1
28	2	0
28	2	0
28	2	0
28	2	0
28	2	0
28	2	0
28	2	0
28	1	0
28	1	0
29	2	0
29	2	0
29	2	0
29	2	0
29	1	0
29	1	1
31	2	0
31	1	0
32	3	0
32	3	0
32	2	0
32	2	0
32	2	0
32	2	0
33	2	0
33	1	0
34	5	1
34	4	0
34	4	0
34	3	0
34	3	0
34	3	0
34	3	0
34	2	0
34	2	0
34	2	0
34	2	0
34	2	0
34	2	0
34	2	0
34	2	1
34	2	0
34	2	0
34	2	0
34	2	0
34	1	0
34	1	0
34	1	0
35	2	0
35	2	0
36	2	0
36	2	0
36	1	0
36	1	0
36	1	0
36	1	0
37	4	0
37	3	0
37	3	0
37	3	0
37	2	0
37	2	0
37	2	0
37	2	0
37	2	0
37	2	0
37	2	0
37	2	0
37	2	0
37	2	0
37	2	0
37	2	0
37	2	0
37	2	0
37	2	0
37	2	0
37	1	0
38	2	0
38	2	0
38	2	0
38	2	0
38	2	0
38	2	0
38	2	0
38	2	0
38	2	0
38	2	1
38	1	0
38	1	0
38	1	0
38	1	0
38	1	0
38	1	0
39	2	0
39	2	1
39	2	0
39	2	0
41	4	0
41	4	0
41	4	0
41	2	0
41	2	0
41	2	0
41	1	0
43	2	0
43	2	0
43	2	0
43	1	0
44	2	0
44	2	0
44	1	0
45	5	0
45	3	0
45	2	0
45	2	0
45	2	0
45	2	0
45	2	0
45	2	0
45	2	0
45	2	0
45	2	0
45	2	0
45	2	0
45	2	0
45	1	0
46	3	0
46	2	0
46	2	0
46	2	0
46	2	0
46	2	2
46	1	0
46	1	1
47	3	0
47	3	0
47	3	0
47	2	0
47	2	0
47	2	0
47	2	0
47	2	0
47	2	0
47	2	0
47	2	0
47	2	0
47	2	0
47	1	0
47	1	0
47	1	1
47	1	0
50	2	0
50	2	0
50	2	0
50	1	0
50	1	0
50	1	0
50	1	0
51	4	0
51	4	0
51	3	0
51	2	0
51	2	0
51	2	0
51	2	0
51	2	0
51	2	0
51	1	0
51	1	0
51	1	0
53	7	0
53	5	0
53	5	0
53	4	0
53	4	0
53	4	0
53	4	0
53	4	0
53	4	0
53	4	0
53	4	0
53	4	0
53	3	0
53	2	0
53	2	0
53	2	0
53	2	0
53	2	0
53	2	0
53	2	0
53	2	0
53	2	0
53	1	0
53	1	0
54	4	0
54	4	0
54	4	0
54	3	0
54	3	0
54	2	0
54	2	0
54	2	0
54	2	0
54	1	0
54	1	0
55	4	0
55	2	0
55	2	0
55	2	0
55	2	0
55	2	0
55	2	0
57	4	0
57	4	0
57	4	0
57	3	0
57	2	0
57	2	0
57	2	0
57	2	0
57	2	0
57	1	0
57	1	0
58	2	0
58	2	0
58	1	0
60	4	0
60	3	0
60	2	0
60	2	1
60	2	1
60	1	0
60	1	0
60	1	0
60	1	0
61	3	1
61	2	0
61	2	1
61	2	0
61	1	0
61	1	0
61	1	0
61	1	0
61	1	1
62	2	0
65	6	0
65	4	0
65	4	0
65	3	0
65	3	0
65	2	0
65	2	0
65	2	0
65	2	0
65	2	0
65	2	0
65	2	0
65	1	0
66	4	0
66	4	0
66	4	0
66	4	0
66	3	0
66	3	0
66	2	0
66	2	0
66	2	0
66	2	0
66	2	0
66	1	0
66	1	0
66	1	0
67	4	0
67	3	0
67	2	0
67	2	0
67	2	0
67	2	0
67	2	0
68	2	0
68	2	0
69	4	0
69	4	0
69	3	0
69	3	0
69	2	0
69	2	0
69	2	0
69	2	0
69	2	0
69	2	0
69	1	0
69	1	0
69	1	0
69	1	0
69	1	0
69	1	0
70	4	0
70	4	0
70	4	0
70	3	0
70	2	0
70	2	0
70	2	0
70	2	0
70	2	0
70	2	1
70	2	0
70	1	0
70	1	0
70	1	0
70	1	0
70	1	0
71	4	0
71	2	0
71	2	0
71	2	0
71	2	0
71	2	0
71	2	0
71	2	0
71	2	0
71	2	0
71	2	0
71	2	0
71	2	0
71	2	0
71	2	0
71	1	0
71	1	0
71	1	0
71	1	0
72	3	0
73	5	0
73	5	0
73	4	0
73	4	0
73	4	0
73	2	0
73	2	0
73	2	0
73	2	0
73	2	0
73	2	0
73	2	0
73	2	0
73	1	0
74	4	0
74	3	0
74	3	0
74	3	0
74	2	0
74	2	0
74	2	0
74	2	0
74	2	0
74	1	0
74	1	0
75	2	0
75	1	0

## Sheet: Mortality2015moth
tree	Nmothlarvae	Mortalitylarvaemoth
1	2	0
1	2	0
1	1	0
2	2	0
2	2	0
2	2	0
2	2	0
2	1	0
2	1	0
6	4	0
6	2	0
6	2	0
6	2	0
6	2	0
6	2	0
6	2	0
6	2	0
6	2	0
6	2	0
6	1	0
6	1	0
6	1	0
6	1	0
6	1	0
6	1	0
6	1	0
6	1	0
7	2	0
7	1	0
8	2	0
8	2	0
8	2	0
8	2	0
8	1	0
10	2	0
11	1	1
11	1	0
11	1	0
11	1	0
12	2	0
12	2	0
12	2	0
12	1	0
12	1	0
15	2	0
15	1	0
15	1	0
15	1	0
15	1	0
15	1	0
19	1	0
20	2	0
20	2	0
20	1	0
20	1	1
20	1	0
25	3	0
25	1	0
26	2	0
26	1	0
26	1	0
26	1	0
26	1	0
26	1	0
28	2	0
28	1	0
28	1	0
28	1	0
29	4	0
29	2	0
29	2	0
29	2	0
29	1	1
31	3	0
31	2	0
31	2	0
31	2	0
31	2	0
31	2	0
31	2	1
31	2	1
31	2	0
31	2	1
31	1	0
31	1	0
32	2	0
32	1	0
32	1	0
32	1	1
32	1	0
32	1	0
33	2	0
33	2	0
33	2	0
33	2	0
33	1	0
34	2	0
34	2	0
34	2	0
34	2	0
34	1	0
36	2	0
36	2	0
36	2	0
36	2	0
36	1	0
36	1	0
36	1	0
36	1	1
37	2	0
37	1	0
37	1	0
37	1	0
37	1	0
37	1	0
38	1	1
38	1	1
38	1	0
39	1	0
39	1	0
39	1	1
41	2	0
41	2	1
41	1	0
41	1	0
41	1	0
41	1	0
43	2	0
43	2	0
43	2	0
43	2	0
43	2	0
43	2	0
43	1	0
43	1	0
43	1	0
44	2	0
44	1	0
45	3	0
45	2	0
46	3	0
46	2	0
46	2	0
46	2	0
46	1	0
46	1	0
46	1	0
46	1	0
46	1	0
47	2	0
47	2	0
47	2	0
47	1	0
47	1	0
50	2	0
50	2	0
51	2	0
51	1	0
51	1	0
53	2	0
53	2	0
54	3	0
54	2	0
54	2	0
54	1	0
54	1	0
54	1	0
55	2	0
55	1	0
55	1	1
57	2	0
57	2	0
57	2	0
57	2	0
57	2	0
60	2	0
60	2	0
60	1	1
61	2	0
61	2	0
61	2	0
61	1	0
61	1	1
62	1	0
65	1	0
66	2	0
66	1	0
66	1	0
66	1	1
67	2	0
67	2	0
67	2	1
67	2	0
67	1	0
68	1	0
69	3	0
69	2	0
69	2	0
69	2	0
69	1	0
69	1	0
69	1	0
69	1	0
70	2	0
70	2	0
70	2	0
70	1	0
70	1	0
71	3	0
71	2	0
71	2	0
71	1	0
71	1	0
71	1	1
73	2	0
73	2	0
73	1	0
74	2	0
74	2	0
74	2	0
74	2	0
74	2	1
74	2	0
74	1	0
74	1	0
74	1	0
74	1	0

[truncated: 1 more sheets: Tree2015tannin]
